# Supplementary material for: Reverse Ordered Sequential Mechanism for Lactoperoxidase with Inhibition by Hydrogen Peroxide
Source: Antioxidants (Basel). 2021 Oct 20;10(11):1646. doi: 10.3390/antiox10111646 (PMC8614691; doi:10.3390/antiox10111646)
Supplement: Supplementary file 1 [file antioxidants-10-01646-s001.zip]

Archive with 1 entries (1 files):
- antioxidants-1353073-supplementary.pdf
